# Supplementary material for: ﻿Notes on the genus Diestramima Storozhenko, 1990 (Orthoptera, Rhaphidophoridae) with description of three new species from China
Source: Zookeys. 2025 Mar 11;1231:119–32. doi: 10.3897/zookeys.1231.143063 (PMC11920820; doi:10.3897/zookeys.1231.143063)
Supplement: XML Treatment for Diestramima longzhouensis [file zookeys.1231.143063-treatment2.xml]

<!DOCTYPE tp:taxon-treatment
  PUBLIC "-//TaxonX//DTD Taxonomic Treatment Publishing DTD v0 20100105//EN" "tax-treatment-NSO.dtd">
<tp:taxon-treatment xmlns:tp="http://www.plazi.org/taxpub"><tp:treatment-meta><kwd-group><label>Taxon classification</label><kwd>
              <named-content content-type="kingdom">Animalia</named-content>
            </kwd><kwd>
              <named-content content-type="order">Orthoptera</named-content>
            </kwd><kwd>
              <named-content content-type="family">Rhaphidophoridae</named-content>
            </kwd></kwd-group><mixed-citation publication-type="journal"><person-group><name><surname>Zhu</surname><given-names>Qidi</given-names></name><name><surname>Xu</surname><given-names>Hao</given-names></name><name><surname>Yang</surname><given-names>Ruigang</given-names></name><name><surname>Shi</surname><given-names>Fuming</given-names></name></person-group><article-title>﻿Notes on the genus <italic><tp:taxon-name><tp:taxon-name-part taxon-name-part-type="genus" reg="Diestramima">Diestramima</tp:taxon-name-part></tp:taxon-name></italic> Storozhenko, 1990 (<tp:taxon-name><tp:taxon-name-part taxon-name-part-type="order">Orthoptera</tp:taxon-name-part></tp:taxon-name>, <tp:taxon-name><tp:taxon-name-part taxon-name-part-type="family">Rhaphidophoridae</tp:taxon-name-part></tp:taxon-name>) with description of three new species from China</article-title><source>Zookeys</source><day>11</day><month>03</month><year>2025</year><volume>1231</volume><fpage>119</fpage><lpage>132</lpage><pub-id pub-id-type="doi">10.3897/zookeys.1231.143063</pub-id></mixed-citation></tp:treatment-meta><tp:nomenclature><label>﻿</label><tp:taxon-name>
            <object-id xmlns:xlink="http://www.w3.org/1999/xlink" content-type="arpha" xlink:type="simple">547A2E05-0755-5A41-B36E-5D5DCC756CEF</object-id>
            <tp:taxon-name-part taxon-name-part-type="genus" reg="Diestramima">Diestramima</tp:taxon-name-part>
            <tp:taxon-name-part taxon-name-part-type="species" reg="longzhouensis">longzhouensis</tp:taxon-name-part>
            <object-id xmlns:xlink="http://www.w3.org/1999/xlink" content-type="zoobank" xlink:type="simple">https://zoobank.org/2BE2A27A-E72B-4A86-A9FD-677A920DC40E</object-id>
          </tp:taxon-name><tp:taxon-authority>Zhu &amp; Shi</tp:taxon-authority><tp:taxon-status xmlns:xlink="http://www.w3.org/1999/xlink" xlink:type="simple">sp. nov.</tp:taxon-status><xref ref-type="fig" rid="F2">Figs 2</xref><xref ref-type="fig" rid="F3">, 3A, B</xref></tp:nomenclature><tp:treatment-sec sec-type="material" id="SECID0EDMAC"><title>Material examined.</title><p><bold><italic>Holotype</italic></bold>: China • ♂, Guangxi Zhuang Autonomous Region, Longzhou County, Zhubu Town, 16.VII.2021, Meng An leg. <bold><italic>Paratype</italic></bold>: China • 1♀, Guangxi Zhuang Autonomous Region, Longzhou County, Nonggang, <named-content xmlns:xlink="http://www.w3.org/1999/xlink" content-type="dwc:verbatimCoordinates" xlink:type="simple"><named-content content-type="geo-json" specific-use="{&#34;type&#34;:&#34;Point&#34;,&#34;coordinates&#34;:[106.959100,22.464900]}" id="NCID0EUMAC" xlink:type="simple">22.4649°N, 106.9591°E</named-content></named-content>, alt. 260 m, 16.VI.2024, Hao Xu leg.</p><fig id="F2" position="float" orientation="portrait"><object-id xmlns:xlink="http://www.w3.org/1999/xlink" content-type="doi" xlink:type="simple">10.3897/zookeys.1231.143063.figure2</object-id><object-id xmlns:xlink="http://www.w3.org/1999/xlink" content-type="arpha" xlink:type="simple">BF08988C-8A08-5318-849D-61A307E9BB68</object-id><label>Figure 2.</label><caption><p><italic><tp:taxon-name><tp:taxon-name-part taxon-name-part-type="genus" reg="Diestramima">Diestramima</tp:taxon-name-part><tp:taxon-name-part taxon-name-part-type="species" reg="longzhouensis">longzhouensis</tp:taxon-name-part></tp:taxon-name></italic> Zhu &amp; Shi, sp. nov. <bold>A–F, I</bold> ♂ <bold>A–C</bold> head and pronotum <bold>A</bold> frontal view <bold>B</bold> lateral view <bold>C</bold> dorsal view <bold>D–F</bold> apex of abdomen <bold>D</bold> lateral view <bold>E</bold> dorsal view <bold>F</bold> ventral view <bold>I</bold> hind tarsus in lateral view <bold>G, H</bold> ♀ <bold>G</bold> subgenital plate <bold>H</bold> ovipositor in lateral view.</p></caption><graphic xmlns:xlink="http://www.w3.org/1999/xlink" xlink:href="zookeys-1231-119_article-143063__-g002.jpg" position="float" orientation="portrait" xlink:type="simple" id="oo_1277817.jpg"><uri content-type="original_file" xlink:type="simple">https://binary.pensoft.net/fig/1277817</uri></graphic></fig></tp:treatment-sec><tp:treatment-sec sec-type="material" id="SECID0ELOAC"><title>Other material.</title><p>China • 1♂, Guangxi Zhuang Autonomous Region, Dahua County, Yalong Town, Hongri Village, <named-content xmlns:xlink="http://www.w3.org/1999/xlink" content-type="dwc:verbatimCoordinates" xlink:type="simple"><named-content content-type="geo-json" specific-use="{&#34;type&#34;:&#34;Point&#34;,&#34;coordinates&#34;:[107.790000,23.991800]}" id="NCID0EUOAC" xlink:type="simple">23.9918°N, 107.7900°E</named-content></named-content>, alt. 700 m, 20.VII.2024, Yueting Duan leg.</p><fig id="F3" position="float" orientation="portrait"><object-id xmlns:xlink="http://www.w3.org/1999/xlink" content-type="doi" xlink:type="simple">10.3897/zookeys.1231.143063.figure3</object-id><object-id xmlns:xlink="http://www.w3.org/1999/xlink" content-type="arpha" xlink:type="simple">D6035678-B449-5275-9E14-B7B58E58CD6C</object-id><label>Figure 3.</label><caption><p>Male genitalia of <italic><tp:taxon-name><tp:taxon-name-part taxon-name-part-type="genus" reg="Diestramima">Diestramima</tp:taxon-name-part></tp:taxon-name></italic> spp. <bold>A, C</bold> dorsal view <bold>B, D</bold> ventral view <bold>A, B</bold><italic><tp:taxon-name><tp:taxon-name-part taxon-name-part-type="genus" reg="Diestramima">Diestramima</tp:taxon-name-part><tp:taxon-name-part taxon-name-part-type="species" reg="longzhouensis">longzhouensis</tp:taxon-name-part></tp:taxon-name></italic> Zhu &amp; Shi, sp. nov. <bold>C, D</bold><italic><tp:taxon-name><tp:taxon-name-part taxon-name-part-type="genus" reg="Diestramima">Diestramima</tp:taxon-name-part><tp:taxon-name-part taxon-name-part-type="species" reg="napoensis">napoensis</tp:taxon-name-part></tp:taxon-name></italic> Zhu &amp; Shi, sp. nov.</p></caption><graphic xmlns:xlink="http://www.w3.org/1999/xlink" xlink:href="zookeys-1231-119_article-143063__-g003.jpg" position="float" orientation="portrait" xlink:type="simple" id="oo_1277818.jpg"><uri content-type="original_file" xlink:type="simple">https://binary.pensoft.net/fig/1277818</uri></graphic></fig></tp:treatment-sec><tp:treatment-sec sec-type="diagnosis" id="SECID0EMAAE"><title>Diagnosis.</title><p>The new species can be easily distinguished from congeneric known species by the shape of the seventh abdominal tergite and the paraproct of male. Posteromedian process of the seventh abdominal tergite of male long, paralleled on both sides, apical half slightly curved downwards, apical area with a notch. Male paraproct digitiform, apex obtusely rounded.</p></tp:treatment-sec><tp:treatment-sec sec-type="description" id="SECID0ERAAE"><title>Description.</title><p><bold>Male.</bold> Body larger than congeneric known species. Fastigium verticis with 2 conical tubercles, apices drawn together, obtusely rounded, pointing forwards. Eyes ovoid, protruding forwards; median ocellus oval, located between antennal sockets, lateral ocelli nearly circular, situated on lateral surface of basal rostral tubercles. Apical segment of maxillary palp obviously longer than subapical one, apex inflated, globular. Pronotum broad, anterior margin of disc straight, posterior margin arcuate; lateral lobe longer than high, ventral margin arc-shaped. Mesonotum and metanotum short, posterior margin of mesonotum arcuate, posterior margin of metanotum straight. Fore coxa with 1 small spine; femur unarmed on ventral surface, internal genicular lobe with 1 small spine, external genicular lobe with 1 long spine; tibia with 2 inner spines and 2 outer spines on ventral surface, apex with 1 outer spine on dorsal surface and 1 pair of spines on ventral surface, between the paired ventral spines with 1 small spine. Middle femur unarmed on ventral surface, internal and external genicular lobes with 1 long spine respectively; tibia with 2 inner spines and 2 outer spines on ventral surface, apex with 1 pair of dorsal spines and 1 pair of ventral spines, between the paired ventral spines with 1 small spine. Hind femur with 15–17 inner spines and 6–9 outer spines on ventral surface, internal genicular lobe with 1 small spine, external genicular lobe unarmed; tibia with 38 or 39 inner spines and 39–41 outer spines on dorsal surface, subapex with 1 pair of dorsal spines, apex with 1 pair of dorsal spines and 2 pairs of ventral spines, intero-dorsal spine slightly shorter than hind basitarsus; hind basitarsus with 4 dorsal spines. Posterior margin of sixth abdominal tergite straight. Posteromedian process of seventh abdominal tergite long, paralleled on both sides, apical half slightly curved downwards, apical area with a notch. Paraproct digitiform, apex obtusely rounded. Cercus narrow, conical, apex acute. Genitalia with 8 membranous lobes, apical area of dorso-median narrower than basal area, dorso-lateral lobes nearly equal to dorso-median lobe, ventro-lateral lobes divided into 2 lobes, ventro-median lobe short, apical area with a notch. Subgenital plate transverse and broad, posterior margin truncated. <bold>Female.</bold> Appearance is similar to male. Posterior margin of seventh abdominal tergite with a small process. Ovipositor narrow and long, slightly Curved upwards, dorsal margin smooth, apical areas of ventral margin denticulate. Subgenital plate triangular, apex rounded.</p><p><bold><italic>Coloration</italic>.</bold> Body yellowish-brown. Face with 4 longitudinal black stripes. Fore and mid femora with ring-like black stripes, basal half of hind femur with penniform brown stripes.</p><p><bold><italic>Measurements (mm)</italic>.</bold> Body length: ♂31.04–31.34, ♀34.92; length of pronotum: ♂8.30–8.70, ♀9.54; length of fore femur: ♂21.24–21.38, ♀22.50; length of hind femur: ♂41.04–43.82, ♀44.12; length of hind tibia: ♂47.36–48.82, ♀51.3; length of hind basitarsus: ♂8.54–8.80, ♀9.56; length of ovipositor: 30.24.</p></tp:treatment-sec><tp:treatment-sec sec-type="etymology" id="SECID0EJBAE"><title>Etymology.</title><p>The name of the new species derives from the type locality.</p></tp:treatment-sec><tp:treatment-sec sec-type="distribution" id="SECID0EOBAE"><title>Distribution.</title><p>Guangxi (Longzhou County, Dahua County).</p></tp:treatment-sec></tp:taxon-treatment>
