# Supplementary material for: ﻿Notes on the genus Diestramima Storozhenko, 1990 (Orthoptera, Rhaphidophoridae) with description of three new species from China
Source: Zookeys. 2025 Mar 11;1231:119–32. doi: 10.3897/zookeys.1231.143063 (PMC11920820; doi:10.3897/zookeys.1231.143063)
Supplement: XML Treatment for Diestramima napoensis [file zookeys.1231.143063-treatment3.xml]

<!DOCTYPE tp:taxon-treatment
  PUBLIC "-//TaxonX//DTD Taxonomic Treatment Publishing DTD v0 20100105//EN" "tax-treatment-NSO.dtd">
<tp:taxon-treatment xmlns:tp="http://www.plazi.org/taxpub"><tp:treatment-meta><kwd-group><label>Taxon classification</label><kwd>
              <named-content content-type="kingdom">Animalia</named-content>
            </kwd><kwd>
              <named-content content-type="order">Orthoptera</named-content>
            </kwd><kwd>
              <named-content content-type="family">Rhaphidophoridae</named-content>
            </kwd></kwd-group><mixed-citation publication-type="journal"><person-group><name><surname>Zhu</surname><given-names>Qidi</given-names></name><name><surname>Xu</surname><given-names>Hao</given-names></name><name><surname>Yang</surname><given-names>Ruigang</given-names></name><name><surname>Shi</surname><given-names>Fuming</given-names></name></person-group><article-title>﻿Notes on the genus <italic><tp:taxon-name><tp:taxon-name-part taxon-name-part-type="genus" reg="Diestramima">Diestramima</tp:taxon-name-part></tp:taxon-name></italic> Storozhenko, 1990 (<tp:taxon-name><tp:taxon-name-part taxon-name-part-type="order">Orthoptera</tp:taxon-name-part></tp:taxon-name>, <tp:taxon-name><tp:taxon-name-part taxon-name-part-type="family">Rhaphidophoridae</tp:taxon-name-part></tp:taxon-name>) with description of three new species from China</article-title><source>Zookeys</source><day>11</day><month>03</month><year>2025</year><volume>1231</volume><fpage>119</fpage><lpage>132</lpage><pub-id pub-id-type="doi">10.3897/zookeys.1231.143063</pub-id></mixed-citation></tp:treatment-meta><tp:nomenclature><label>﻿</label><tp:taxon-name>
            <object-id xmlns:xlink="http://www.w3.org/1999/xlink" content-type="arpha" xlink:type="simple">2FF1E47F-6988-5A9A-9DCA-911A8BE45A12</object-id>
            <tp:taxon-name-part taxon-name-part-type="genus" reg="Diestramima">Diestramima</tp:taxon-name-part>
            <tp:taxon-name-part taxon-name-part-type="species" reg="napoensis">napoensis</tp:taxon-name-part>
            <object-id xmlns:xlink="http://www.w3.org/1999/xlink" content-type="zoobank" xlink:type="simple">https://zoobank.org/35C9A27B-F64C-4F5C-8B6A-590A852A4C2C</object-id>
          </tp:taxon-name><tp:taxon-authority>Zhu &amp; Shi</tp:taxon-authority><tp:taxon-status xmlns:xlink="http://www.w3.org/1999/xlink" xlink:type="simple">sp. nov.</tp:taxon-status><xref ref-type="fig" rid="F3">Figs 3C, D</xref><xref ref-type="fig" rid="F4">, 4</xref><xref ref-type="fig" rid="F5">, 5</xref></tp:nomenclature><tp:treatment-sec sec-type="material" id="SECID0EJDAE"><title>Material examined.</title><p><bold><italic>Holotype</italic></bold>: China • ♂, Guangxi Zhuang Autonomous Region, Napo County, Defu village, <named-content xmlns:xlink="http://www.w3.org/1999/xlink" content-type="dwc:verbatimCoordinates" xlink:type="simple"><named-content content-type="geo-json" specific-use="{&#34;type&#34;:&#34;Point&#34;,&#34;coordinates&#34;:[105.802300,23.294300]}" id="NCID0EXDAE" xlink:type="simple">23.2943°N, 105.8023°E</named-content></named-content>, alt. 1330 m, 13.VIII.2024, Hao Xu leg. <bold><italic>Paratypes</italic></bold>: China • 4♂4♀, Guangxi Zhuang Autonomous Region, Napo County, Defu village, <named-content xmlns:xlink="http://www.w3.org/1999/xlink" content-type="dwc:verbatimCoordinates" xlink:type="simple"><named-content content-type="geo-json" specific-use="{&#34;type&#34;:&#34;Point&#34;,&#34;coordinates&#34;:[105.802300,23.294300]}" id="NCID0ECEAE" xlink:type="simple">23.2943°N, 105.8023°E</named-content></named-content>, alt. 1330 m, 11–14.VIII.2024, Hao Xu leg.</p><fig id="F4" position="float" orientation="portrait"><object-id xmlns:xlink="http://www.w3.org/1999/xlink" content-type="doi" xlink:type="simple">10.3897/zookeys.1231.143063.figure4</object-id><object-id xmlns:xlink="http://www.w3.org/1999/xlink" content-type="arpha" xlink:type="simple">457C1101-0242-5D59-ACF5-449E3A09747A</object-id><label>Figure 4.</label><caption><p><italic><tp:taxon-name><tp:taxon-name-part taxon-name-part-type="genus" reg="Diestramima">Diestramima</tp:taxon-name-part><tp:taxon-name-part taxon-name-part-type="species" reg="napoensis">napoensis</tp:taxon-name-part></tp:taxon-name></italic> Zhu &amp; Shi, sp. nov. <bold>A–I, L</bold> ♂ <bold>A–C</bold> head and pronotum <bold>A</bold> frontal view <bold>B</bold> lateral view <bold>C</bold> dorsal view <bold>D–I</bold> apex of abdomen <bold>D</bold> lateral view <bold>E</bold> dorsal view <bold>F</bold> dorso-apical view <bold>G, H</bold> apical view <bold>I</bold> ventral view <bold>L</bold> hind tarsus in lateral view <bold>J, K</bold> ♀ <bold>J</bold> subgenital plate <bold>K</bold> ovipositor in lateral view.</p></caption><graphic xmlns:xlink="http://www.w3.org/1999/xlink" xlink:href="zookeys-1231-119_article-143063__-g004.jpg" position="float" orientation="portrait" xlink:type="simple" id="oo_1277819.jpg"><uri content-type="original_file" xlink:type="simple">https://binary.pensoft.net/fig/1277819</uri></graphic></fig></tp:treatment-sec><tp:treatment-sec sec-type="material" id="SECID0E4FAE"><title>Other material.</title><p>China – Guangxi Zhuang Autonomous Region • 7♂2♀, Napo County, Defu village, <named-content xmlns:xlink="http://www.w3.org/1999/xlink" content-type="dwc:verbatimCoordinates" xlink:type="simple"><named-content content-type="geo-json" specific-use="{&#34;type&#34;:&#34;Point&#34;,&#34;coordinates&#34;:[105.802300,23.294300]}" id="NCID0EGGAE" xlink:type="simple">23.2943°N, 105.8023°E</named-content></named-content>, alt. 1330 m, 11–14.VIII.2024, Hao Xu leg.; • 5♂6♀, Napo County, Baisheng Town, <named-content xmlns:xlink="http://www.w3.org/1999/xlink" content-type="dwc:verbatimCoordinates" xlink:type="simple"><named-content content-type="geo-json" specific-use="{&#34;type&#34;:&#34;Point&#34;,&#34;coordinates&#34;:[105.571100,23.086300]}" id="NCID0EOGAE" xlink:type="simple">23.0863°N, 105.5711°E</named-content></named-content>, alt. 1310 m, 15.VIII.2024, Hao Xu leg.</p><fig id="F5" position="float" orientation="portrait"><object-id xmlns:xlink="http://www.w3.org/1999/xlink" content-type="doi" xlink:type="simple">10.3897/zookeys.1231.143063.figure5</object-id><object-id xmlns:xlink="http://www.w3.org/1999/xlink" content-type="arpha" xlink:type="simple">B627B3C5-78EF-5AE0-AD15-F985F1EDF950</object-id><label>Figure 5.</label><caption><p>Habitats of <italic><tp:taxon-name><tp:taxon-name-part taxon-name-part-type="genus" reg="Diestramima">Diestramima</tp:taxon-name-part><tp:taxon-name-part taxon-name-part-type="species" reg="napoensis">napoensis</tp:taxon-name-part></tp:taxon-name></italic> Zhu &amp; Shi, sp. nov. Photograph by Qianle Lu.</p></caption><graphic xmlns:xlink="http://www.w3.org/1999/xlink" xlink:href="zookeys-1231-119_article-143063__-g005.jpg" position="float" orientation="portrait" xlink:type="simple" id="oo_1277820.jpg"><uri content-type="original_file" xlink:type="simple">https://binary.pensoft.net/fig/1277820</uri></graphic></fig></tp:treatment-sec><tp:treatment-sec sec-type="diagnosis" id="SECID0ELHAE"><title>Diagnosis.</title><p>The new species is similar to <italic><tp:taxon-name><tp:taxon-name-part taxon-name-part-type="genus" reg="Diestramima">Diestramima</tp:taxon-name-part><tp:taxon-name-part taxon-name-part-type="species" reg="austrosinensis">austrosinensis</tp:taxon-name-part></tp:taxon-name></italic> Gorochov, 1998, but it can be easily distinguished by the shape of the seventh abdominal tergite and the paraproct of male. Posteromedian process of the seventh abdominal tergite of male long, basal 1/3 curved backwards and downwards, apical area divided into 2 branches, each with 2 small processes. Male paraproct platelike, pointing upwards, apex rounded.</p></tp:treatment-sec><tp:treatment-sec sec-type="description" id="SECID0E3HAE"><title>Description.</title><p><bold>Male.</bold> Body medium-sized. Fastigium verticis with 2 conical tubercles, apices drawn together, obtusely rounded, pointing forwards. Eyes ovoid, protruding forwards; median ocellus oval, located between antennal sockets, lateral ocelli nearly circular, situated on lateral surface of basal rostral tubercles. Apical segment of maxillary palp obviously longer than subapical one, apex inflated, globular. Pronotum broad, anterior margin of disc straight, posterior margin arcuate; lateral lobe longer than high, ventral margin arc-shaped. Mesonotum and metanotum short, posterior margin of mesonotum arcuate, posterior margin of metanotum straight. Fore coxa with 1 small spine; femur unarmed on ventral surface, internal genicular lobe with 1 small spine, external genicular lobe with 1 long spine; tibia with 2 inner spines and 2 outer spines on ventral surface, apex with 1 outer spine on dorsal surface and 1 pair of spines on ventral surface, between the paired ventral spines with 1 small spine. Middle femur unarmed on ventral surface, internal and external genicular lobes with 1 long spine respectively; tibia with 2 inner spines and 2 outer spines on ventral surface, apex with 1 pair of dorsal spines and 1 pair of ventral spines, between the paired ventral spines with 1 small spine. Hind femur with 5–7 inner spines on ventral surface, internal genicular lobe with 1 small spine, external genicular lobe unarmed; tibia with 27–33 inner spines and 33 or 34 outer spines on dorsal surface, subapex with 1 pair of dorsal spines, apex with 1 pair of dorsal spines and 2 pairs of ventral spines, intero-dorsal spine slightly shorter than hind basitarsus; hind basitarsus with 2 dorsal spines. Posterior margin of sixth abdominal tergite straight. Posteromedian process of seventh abdominal tergite long, basal 1/3 curved backwards and downwards, apical area divided into 2 branches, each with 2 small processes. Paraproct platelike, pointing upwards and backwards, apex rounded. Cercus narrow, conical, apex acute. Genitalia with 8 membranous lobes, dorso-median lobe narrower, apical area with a notch, dorso-lateral lobes slightly longer than dorso-median lobe, ventro-lateral lobes divided into 2 lobes, ventro-median lobe broad, nearly equal to dorso-median lobe, apical area with a notch. Subgenital plate transverse and broad, posterior margin truncated. <bold>Female.</bold> Appearance is similar to male. Posterior margin of seventh abdominal tergite with a small process. Ovipositor narrow and long, slightly curved upwards, dorsal margin smooth, apical areas of ventral margin denticulate. Subgenital plate triangular, apex rounded.</p><p><bold><italic>Coloration</italic>.</bold> Body light brown. Ocelli yellow. Face with 4 longitudinal black stripes. All femora with ring-like brown stripes, basal half of hind femur with penniform yellowish-brown stripes.</p><p><bold><italic>Measurements (mm)</italic>.</bold> Body length: ♂19.32–22.56, ♀20.50–21.82; length of pronotum: ♂5.80–5.90, ♀5.78–6.08; length of fore femur: ♂13.80–14.72, ♀13.22–14.16; length of hind femur: ♂26.88–29.78, ♀27.34–28.04; length of hind tibia: ♂29.24–31.36, ♀28.54–30.24; length of hind basitarsus: ♂5.00–5.90, ♀5.70–5.90; length of ovipositor: 18.64–18.96.</p></tp:treatment-sec><tp:treatment-sec sec-type="etymology" id="SECID0EUIAE"><title>Etymology.</title><p>The name of the new species derives from the type locality.</p></tp:treatment-sec><tp:treatment-sec sec-type="distribution" id="SECID0EZIAE"><title>Distribution.</title><p>Guangxi (Napo County).</p></tp:treatment-sec><tp:treatment-sec><!--Section generated to contain objects referenced in tp:taxon-treatment.--><fig id="F3" position="float" orientation="portrait"><object-id xmlns:xlink="http://www.w3.org/1999/xlink" content-type="doi" xlink:type="simple">10.3897/zookeys.1231.143063.figure3</object-id><object-id xmlns:xlink="http://www.w3.org/1999/xlink" content-type="arpha" xlink:type="simple">D6035678-B449-5275-9E14-B7B58E58CD6C</object-id><label>Figure 3.</label><caption><p>Male genitalia of <italic><tp:taxon-name><tp:taxon-name-part taxon-name-part-type="genus" reg="Diestramima">Diestramima</tp:taxon-name-part></tp:taxon-name></italic> spp. <bold>A, C</bold> dorsal view <bold>B, D</bold> ventral view <bold>A, B</bold><italic><tp:taxon-name><tp:taxon-name-part taxon-name-part-type="genus" reg="Diestramima">Diestramima</tp:taxon-name-part><tp:taxon-name-part taxon-name-part-type="species" reg="longzhouensis">longzhouensis</tp:taxon-name-part></tp:taxon-name></italic> Zhu &amp; Shi, sp. nov. <bold>C, D</bold><italic><tp:taxon-name><tp:taxon-name-part taxon-name-part-type="genus" reg="Diestramima">Diestramima</tp:taxon-name-part><tp:taxon-name-part taxon-name-part-type="species" reg="napoensis">napoensis</tp:taxon-name-part></tp:taxon-name></italic> Zhu &amp; Shi, sp. nov.</p></caption><graphic xmlns:xlink="http://www.w3.org/1999/xlink" xlink:href="zookeys-1231-119_article-143063__-g003.jpg" position="float" orientation="portrait" xlink:type="simple" id="oo_1277818.jpg"><uri content-type="original_file" xlink:type="simple">https://binary.pensoft.net/fig/1277818</uri></graphic></fig></tp:treatment-sec></tp:taxon-treatment>
