# Supplementary material for: ﻿Notes on the genus Diestramima Storozhenko, 1990 (Orthoptera, Rhaphidophoridae) with description of three new species from China
Source: Zookeys. 2025 Mar 11;1231:119–32. doi: 10.3897/zookeys.1231.143063 (PMC11920820; doi:10.3897/zookeys.1231.143063)
Supplement: XML Treatment for Diestramima parabispinosa [file zookeys.1231.143063-treatment4.xml]

<!DOCTYPE tp:taxon-treatment
  PUBLIC "-//TaxonX//DTD Taxonomic Treatment Publishing DTD v0 20100105//EN" "tax-treatment-NSO.dtd">
<tp:taxon-treatment xmlns:tp="http://www.plazi.org/taxpub"><tp:treatment-meta><kwd-group><label>Taxon classification</label><kwd>
              <named-content content-type="kingdom">Animalia</named-content>
            </kwd><kwd>
              <named-content content-type="order">Orthoptera</named-content>
            </kwd><kwd>
              <named-content content-type="family">Rhaphidophoridae</named-content>
            </kwd></kwd-group><mixed-citation publication-type="journal"><person-group><name><surname>Zhu</surname><given-names>Qidi</given-names></name><name><surname>Xu</surname><given-names>Hao</given-names></name><name><surname>Yang</surname><given-names>Ruigang</given-names></name><name><surname>Shi</surname><given-names>Fuming</given-names></name></person-group><article-title>﻿Notes on the genus <italic><tp:taxon-name><tp:taxon-name-part taxon-name-part-type="genus" reg="Diestramima">Diestramima</tp:taxon-name-part></tp:taxon-name></italic> Storozhenko, 1990 (<tp:taxon-name><tp:taxon-name-part taxon-name-part-type="order">Orthoptera</tp:taxon-name-part></tp:taxon-name>, <tp:taxon-name><tp:taxon-name-part taxon-name-part-type="family">Rhaphidophoridae</tp:taxon-name-part></tp:taxon-name>) with description of three new species from China</article-title><source>Zookeys</source><day>11</day><month>03</month><year>2025</year><volume>1231</volume><fpage>119</fpage><lpage>132</lpage><pub-id pub-id-type="doi">10.3897/zookeys.1231.143063</pub-id></mixed-citation></tp:treatment-meta><tp:nomenclature><label>﻿</label><tp:taxon-name>
            <object-id xmlns:xlink="http://www.w3.org/1999/xlink" content-type="arpha" xlink:type="simple">372937BC-3CBD-5544-AD2D-ECF01B0DF700</object-id>
            <tp:taxon-name-part taxon-name-part-type="genus" reg="Diestramima">Diestramima</tp:taxon-name-part>
            <tp:taxon-name-part taxon-name-part-type="species" reg="parabispinosa">parabispinosa</tp:taxon-name-part>
          </tp:taxon-name><tp:taxon-authority>Qin, Wang, Liu &amp; Li, 2016</tp:taxon-authority><xref ref-type="fig" rid="F6">Figs 6</xref><xref ref-type="fig" rid="F7">, 7A, B</xref><tp:nomenclature-citation-list><tp:nomenclature-citation><tp:taxon-name>
                <tp:taxon-name-part taxon-name-part-type="genus" reg="Diestramima">Diestramima</tp:taxon-name-part>
                <tp:taxon-name-part taxon-name-part-type="species" reg="parabispinosa">parabispinosa</tp:taxon-name-part>
              </tp:taxon-name><comment>Qin, Wang, Liu &amp; Li, 2016: 518.</comment></tp:nomenclature-citation></tp:nomenclature-citation-list></tp:nomenclature><tp:treatment-sec sec-type="material" id="SECID0EYKAE"><title>Material examined.</title><p><bold><italic>Holotype</italic></bold>: China • ♂, Guangxi Zhuang Autonomous Region, Huanjiang County, Mulun nature reserve, 18–22.VII.2015, alt. 300 m, Meiling Sun leg. <bold><italic>Paratype</italic></bold>: 1♀, same data as for holotype.</p><fig id="F6" position="float" orientation="portrait"><object-id xmlns:xlink="http://www.w3.org/1999/xlink" content-type="doi" xlink:type="simple">10.3897/zookeys.1231.143063.figure6</object-id><object-id xmlns:xlink="http://www.w3.org/1999/xlink" content-type="arpha" xlink:type="simple">687D73CB-B7CC-5B46-B67D-E00B5BA978A8</object-id><label>Figure 6.</label><caption><p><italic><tp:taxon-name><tp:taxon-name-part taxon-name-part-type="genus" reg="Diestramima">Diestramima</tp:taxon-name-part><tp:taxon-name-part taxon-name-part-type="species" reg="parabispinosa">parabispinosa</tp:taxon-name-part></tp:taxon-name></italic> Qin, Wang, Liu &amp; Li, 2016. <bold>A–F, I</bold> ♂ <bold>A–C</bold> head and pronotum <bold>A</bold> frontal view <bold>B</bold> lateral view <bold>C</bold> dorsal view <bold>D–F</bold> apex of abdomen <bold>D</bold> lateral view <bold>E</bold> dorsal view <bold>F</bold> ventral view <bold>I</bold> hind tarsus in lateral view <bold>G, H</bold> ♀ <bold>G</bold> subgenital plate <bold>H</bold> ovipositor in lateral view.</p></caption><graphic xmlns:xlink="http://www.w3.org/1999/xlink" xlink:href="zookeys-1231-119_article-143063__-g006.jpg" position="float" orientation="portrait" xlink:type="simple" id="oo_1277821.jpg"><uri content-type="original_file" xlink:type="simple">https://binary.pensoft.net/fig/1277821</uri></graphic></fig></tp:treatment-sec><tp:treatment-sec sec-type="material" id="SECID0EYMAE"><title>Other material.</title><p>China – Guangxi Zhuang Autonomous Region • 2♂2♀, Huanjiang County, Mulun, <named-content xmlns:xlink="http://www.w3.org/1999/xlink" content-type="dwc:verbatimCoordinates" xlink:type="simple"><named-content content-type="geo-json" specific-use="{&#34;type&#34;:&#34;Point&#34;,&#34;coordinates&#34;:[107.973000,25.133200]}" id="NCID0EBNAE" xlink:type="simple">25.1332°N, 107.9730°E</named-content></named-content>, alt. 560 m, 28.VII.2024, Yueting Duan leg.; • 2♂1♀, Huanjiang County, Baidan Village, <named-content xmlns:xlink="http://www.w3.org/1999/xlink" content-type="dwc:verbatimCoordinates" xlink:type="simple"><named-content content-type="geo-json" specific-use="{&#34;type&#34;:&#34;Point&#34;,&#34;coordinates&#34;:[108.027500,25.119600]}" id="NCID0EJNAE" xlink:type="simple">25.1196°N, 108.0275°E</named-content></named-content>, alt. 430 m, 4.VIII.2024, Yueting Duan leg.; • 1♂, Nandan County, Dongjia Village, <named-content xmlns:xlink="http://www.w3.org/1999/xlink" content-type="dwc:verbatimCoordinates" xlink:type="simple"><named-content content-type="geo-json" specific-use="{&#34;type&#34;:&#34;Point&#34;,&#34;coordinates&#34;:[107.747200,25.113100]}" id="NCID0ERNAE" xlink:type="simple">25.1131°N, 107.7472°E</named-content></named-content>, alt. 840 m, 28.VII.2024, Yueting Duan leg.</p><fig id="F7" position="float" orientation="portrait"><object-id xmlns:xlink="http://www.w3.org/1999/xlink" content-type="doi" xlink:type="simple">10.3897/zookeys.1231.143063.figure7</object-id><object-id xmlns:xlink="http://www.w3.org/1999/xlink" content-type="arpha" xlink:type="simple">BC5070E6-DA7D-53A0-9272-EF722925FB1C</object-id><label>Figure 7.</label><caption><p>Male genitalia of <italic><tp:taxon-name><tp:taxon-name-part taxon-name-part-type="genus" reg="Diestramima">Diestramima</tp:taxon-name-part></tp:taxon-name></italic> spp. <bold>A, C</bold> dorsal view <bold>B, D</bold> ventral view <bold>A, B</bold><italic><tp:taxon-name><tp:taxon-name-part taxon-name-part-type="genus" reg="Diestramima">Diestramima</tp:taxon-name-part><tp:taxon-name-part taxon-name-part-type="species" reg="parabispinosa">parabispinosa</tp:taxon-name-part></tp:taxon-name></italic> Qin, Wang, Liu &amp; Li, 2016 <bold>C, D</bold><italic><tp:taxon-name><tp:taxon-name-part taxon-name-part-type="genus" reg="Diestramima">Diestramima</tp:taxon-name-part><tp:taxon-name-part taxon-name-part-type="species" reg="distincta">distincta</tp:taxon-name-part></tp:taxon-name></italic> Gorochov, 2010.</p></caption><graphic xmlns:xlink="http://www.w3.org/1999/xlink" xlink:href="zookeys-1231-119_article-143063__-g007.jpg" position="float" orientation="portrait" xlink:type="simple" id="oo_1277822.jpg"><uri content-type="original_file" xlink:type="simple">https://binary.pensoft.net/fig/1277822</uri></graphic></fig></tp:treatment-sec><tp:treatment-sec sec-type="description" id="SECID0EIPAE"><title>Description.</title><p><bold>Female.</bold> Appearance is similar to male. Posterior margin of seventh abdominal tergite with a small process. Ovipositor narrow and long, dorsal margin smooth, apical areas of ventral margin denticulate. Subgenital plate semi-rounded.</p></tp:treatment-sec><tp:treatment-sec sec-type="distribution" id="SECID0EQPAE"><title>Distribution.</title><p>Guangxi (Huanjiang County, Nandan County).</p></tp:treatment-sec><tp:treatment-sec sec-type="remarks" id="SECID0EVPAE"><title>Remarks.</title><p>The female of <italic><tp:taxon-name><tp:taxon-name-part taxon-name-part-type="genus" reg="Diestramima">Diestramima</tp:taxon-name-part><tp:taxon-name-part taxon-name-part-type="species" reg="parabispinosa">parabispinosa</tp:taxon-name-part></tp:taxon-name></italic> Qin, Wang, Liu &amp; Li, 2016 is described for the first time.</p></tp:treatment-sec></tp:taxon-treatment>
