# Supplementary material for: ﻿Notes on the genus Diestramima Storozhenko, 1990 (Orthoptera, Rhaphidophoridae) with description of three new species from China
Source: Zookeys. 2025 Mar 11;1231:119–32. doi: 10.3897/zookeys.1231.143063 (PMC11920820; doi:10.3897/zookeys.1231.143063)
Supplement: XML Treatment for Diestramima distincta [file zookeys.1231.143063-treatment5.xml]

<!DOCTYPE tp:taxon-treatment
  PUBLIC "-//TaxonX//DTD Taxonomic Treatment Publishing DTD v0 20100105//EN" "tax-treatment-NSO.dtd">
<tp:taxon-treatment xmlns:tp="http://www.plazi.org/taxpub"><tp:treatment-meta><kwd-group><label>Taxon classification</label><kwd>
              <named-content content-type="kingdom">Animalia</named-content>
            </kwd><kwd>
              <named-content content-type="order">Orthoptera</named-content>
            </kwd><kwd>
              <named-content content-type="family">Rhaphidophoridae</named-content>
            </kwd></kwd-group><mixed-citation publication-type="journal"><person-group><name><surname>Zhu</surname><given-names>Qidi</given-names></name><name><surname>Xu</surname><given-names>Hao</given-names></name><name><surname>Yang</surname><given-names>Ruigang</given-names></name><name><surname>Shi</surname><given-names>Fuming</given-names></name></person-group><article-title>﻿Notes on the genus <italic><tp:taxon-name><tp:taxon-name-part taxon-name-part-type="genus" reg="Diestramima">Diestramima</tp:taxon-name-part></tp:taxon-name></italic> Storozhenko, 1990 (<tp:taxon-name><tp:taxon-name-part taxon-name-part-type="order">Orthoptera</tp:taxon-name-part></tp:taxon-name>, <tp:taxon-name><tp:taxon-name-part taxon-name-part-type="family">Rhaphidophoridae</tp:taxon-name-part></tp:taxon-name>) with description of three new species from China</article-title><source>Zookeys</source><day>11</day><month>03</month><year>2025</year><volume>1231</volume><fpage>119</fpage><lpage>132</lpage><pub-id pub-id-type="doi">10.3897/zookeys.1231.143063</pub-id></mixed-citation></tp:treatment-meta><tp:nomenclature><label>﻿</label><tp:taxon-name>
            <object-id xmlns:xlink="http://www.w3.org/1999/xlink" content-type="arpha" xlink:type="simple">F8F36F94-D552-5AA3-979C-0937DF9EFB50</object-id>
            <tp:taxon-name-part taxon-name-part-type="genus" reg="Diestramima">Diestramima</tp:taxon-name-part>
            <tp:taxon-name-part taxon-name-part-type="species" reg="distincta">distincta</tp:taxon-name-part>
          </tp:taxon-name><tp:taxon-authority>Gorochov, 2010</tp:taxon-authority><xref ref-type="fig" rid="F7">Figs 7C, D</xref><xref ref-type="fig" rid="F8">, 8</xref><tp:nomenclature-citation-list><tp:nomenclature-citation><tp:taxon-name>
                <tp:taxon-name-part taxon-name-part-type="genus" reg="Diestramima">Diestramima</tp:taxon-name-part>
                <tp:taxon-name-part taxon-name-part-type="species" reg="distincta">distincta</tp:taxon-name-part>
              </tp:taxon-name><comment><xref ref-type="bibr" rid="B5">Gorochov 2010</xref>: 14.</comment></tp:nomenclature-citation></tp:nomenclature-citation-list></tp:nomenclature><tp:treatment-sec sec-type="material" id="SECID0EESAE"><title>Material examined.</title><p>China • 28♂46♀, Xizang Autonomous Region, Cuona County, Senmuzha, <named-content xmlns:xlink="http://www.w3.org/1999/xlink" content-type="dwc:verbatimCoordinates" xlink:type="simple"><named-content content-type="geo-json" specific-use="{&#34;type&#34;:&#34;Point&#34;,&#34;coordinates&#34;:[91.746800,27.824600]}" id="NCID0ENSAE" xlink:type="simple">27.8246°N, 91.7468°E</named-content></named-content>, alt. 2630 m, 15–16.VII.2024, Qidi Zhu leg.</p><fig id="F8" position="float" orientation="portrait"><object-id xmlns:xlink="http://www.w3.org/1999/xlink" content-type="doi" xlink:type="simple">10.3897/zookeys.1231.143063.figure8</object-id><object-id xmlns:xlink="http://www.w3.org/1999/xlink" content-type="arpha" xlink:type="simple">ABB7903D-30FF-5580-A41A-0F0EAB87EC79</object-id><label>Figure 8.</label><caption><p><italic><tp:taxon-name><tp:taxon-name-part taxon-name-part-type="genus" reg="Diestramima">Diestramima</tp:taxon-name-part><tp:taxon-name-part taxon-name-part-type="species" reg="distincta">distincta</tp:taxon-name-part></tp:taxon-name></italic> Gorochov, 2010. <bold>A–F, I</bold> ♂ <bold>A–C</bold> head and pronotum <bold>A</bold> frontal view <bold>B</bold> lateral view <bold>C</bold> dorsal view <bold>D–F</bold> apex of abdomen <bold>D</bold> lateral view <bold>E</bold> dorsal view <bold>F</bold> ventral view <bold>I</bold> hind tarsus in lateral view <bold>G, H</bold> ♀ <bold>G</bold> subgenital plate <bold>H</bold> ovipositor in lateral view.</p></caption><graphic xmlns:xlink="http://www.w3.org/1999/xlink" xlink:href="zookeys-1231-119_article-143063__-g008.jpg" position="float" orientation="portrait" xlink:type="simple" id="oo_1277823.jpg"><uri content-type="original_file" xlink:type="simple">https://binary.pensoft.net/fig/1277823</uri></graphic></fig></tp:treatment-sec><tp:treatment-sec sec-type="description" id="SECID0EEUAE"><title>Description.</title><p><bold>Female.</bold> Appearance is similar to male. Posterior margin of seventh abdominal tergite with a small process. Ovipositor curved upwards, dorsal margin smooth, apical areas of ventral margin denticulate. Subgenital plate semi-rounded.</p></tp:treatment-sec><tp:treatment-sec sec-type="distribution" id="SECID0EMUAE"><title>Distribution.</title><p>Xizang (Cuona County).</p></tp:treatment-sec><tp:treatment-sec sec-type="remarks" id="SECID0ERUAE"><title>Remarks.</title><p>The female of <italic><tp:taxon-name><tp:taxon-name-part taxon-name-part-type="genus" reg="Diestramima">Diestramima</tp:taxon-name-part><tp:taxon-name-part taxon-name-part-type="species" reg="distincta">distincta</tp:taxon-name-part></tp:taxon-name></italic> Gorochov, 2010 is described for the first time.</p></tp:treatment-sec><tp:treatment-sec><!--Section generated to contain objects referenced in tp:taxon-treatment.--><fig id="F7" position="float" orientation="portrait"><object-id xmlns:xlink="http://www.w3.org/1999/xlink" content-type="doi" xlink:type="simple">10.3897/zookeys.1231.143063.figure7</object-id><object-id xmlns:xlink="http://www.w3.org/1999/xlink" content-type="arpha" xlink:type="simple">BC5070E6-DA7D-53A0-9272-EF722925FB1C</object-id><label>Figure 7.</label><caption><p>Male genitalia of <italic><tp:taxon-name><tp:taxon-name-part taxon-name-part-type="genus" reg="Diestramima">Diestramima</tp:taxon-name-part></tp:taxon-name></italic> spp. <bold>A, C</bold> dorsal view <bold>B, D</bold> ventral view <bold>A, B</bold><italic><tp:taxon-name><tp:taxon-name-part taxon-name-part-type="genus" reg="Diestramima">Diestramima</tp:taxon-name-part><tp:taxon-name-part taxon-name-part-type="species" reg="parabispinosa">parabispinosa</tp:taxon-name-part></tp:taxon-name></italic> Qin, Wang, Liu &amp; Li, 2016 <bold>C, D</bold><italic><tp:taxon-name><tp:taxon-name-part taxon-name-part-type="genus" reg="Diestramima">Diestramima</tp:taxon-name-part><tp:taxon-name-part taxon-name-part-type="species" reg="distincta">distincta</tp:taxon-name-part></tp:taxon-name></italic> Gorochov, 2010.</p></caption><graphic xmlns:xlink="http://www.w3.org/1999/xlink" xlink:href="zookeys-1231-119_article-143063__-g007.jpg" position="float" orientation="portrait" xlink:type="simple" id="oo_1277822.jpg"><uri content-type="original_file" xlink:type="simple">https://binary.pensoft.net/fig/1277822</uri></graphic></fig></tp:treatment-sec><ref-list><ref id="B5"><mixed-citation xmlns:xlink="http://www.w3.org/1999/xlink" xlink:type="simple"><person-group><name name-style="western"><surname>Gorochov</surname><given-names>AV</given-names></name></person-group> (<year>2010</year>) <article-title>New species of the families <tp:taxon-name><tp:taxon-name-part taxon-name-part-type="family">Anostostomatidae</tp:taxon-name-part></tp:taxon-name> and <tp:taxon-name><tp:taxon-name-part taxon-name-part-type="family">Rhaphidophoridae</tp:taxon-name-part></tp:taxon-name> (<tp:taxon-name><tp:taxon-name-part taxon-name-part-type="order">Orthoptera</tp:taxon-name-part></tp:taxon-name>: <tp:taxon-name><tp:taxon-name-part taxon-name-part-type="superfamily">Stenopelmatoidea</tp:taxon-name-part></tp:taxon-name>) from China.</article-title><source>Far Eastern Entomologist</source><volume>206</volume>: <fpage>1</fpage>–<lpage>16</lpage>.</mixed-citation></ref></ref-list></tp:taxon-treatment>
